# Supplementary material for: Pathogenicity Assessment of Colombian Strains of Candida auris in the Galleria mellonella Invertebrate Model
Source: J Fungi (Basel). 2021 May 21;7(6):401. doi: 10.3390/jof7060401 (PMC8223996; doi:10.3390/jof7060401)
Supplement: Supplementary file 1 [file jof-07-00401-s001.zip]

Archive with 1 entries (1 files):
- jof-1199486-supplementary.xlsx
