# Supplementary material for: Pathogenicity Assessment of Colombian Strains of Candida auris in the Galleria mellonella Invertebrate Model
Source: J Fungi (Basel). 2021 May 21;7(6):401. doi: 10.3390/jof7060401 (PMC8223996; doi:10.3390/jof7060401)
Supplement: Supplementary file 1 [file jof-07-00401-s001.zip › jof-1199486-supplementary.xlsx]

## Sheet: Table S1
	Virulence in Galleria mellonella of Candida auris strains from colonization and invasive process recoevered in Colombia
	SC5314 Reference strain								Morta_day_Galleria	inter_virulence	Morphology
	Test	Log-rank (Mantel-Cox)				Gehan-Breslow-Wilcoxon Test		Median survival
	Estadistica	P-evalue	Chi square	Are the survival curves sig different?	P value summary	P-evalue	Chi square	IC
Invasive- Cartagena	19	0.0946	2.795	No	NS	0.0245	5.06	0,3014 to 0,8294	6	Low	Non aggretated
	87	0.8653	0.02876	No	NS	0.5249	0.4043	0,6029 to 1,659	7	Low	Non aggretated
	101	0.5754	0.3138	No	NS	0.1258	2.343	0,6029 to 1,659	8	Low	Non aggretated
	103	0.1742	1.846	No	NS	0.4999	0.455	0,6029 to 1,659	10	Low	Non aggretated
	107	0.0439	4.06	Yes	*	0.0507	3.819	0,6029 to 1,659	4	High	Non aggretated
	112	0.2583	1.278	No	NS	0.8767	0.02406	0,6029 to 1,659	10	Low	Non aggretated
	120	0.7167	0.1317	No	NS	0.747	0.104	0,6029 to 1,659	10	Low	Aggregated
	121	0.2508	1.319	No	NS	0.5659	0.3295	0,6029 to 1,659	4	High	Non aggretated
	129	0.0132	6.146	Yes	*	0.0195	5.459	0,6029 to 1,659	4	High	Non aggretated
	135	0.2674	1.23	No	NS	0.0347	4.459	0,6029 to 1,659	7	Low	Non aggretated
	144	0.9649	0.001931	No	NS	0.6831	0.1667	0,6029 to 1,659	5	High	Non aggretated
	166	0.0048	7.97	Yes	**	0.0138	6.066	0,9043 to 2,488	10	Low	Non aggretated
	202	0.0016	9.968	Yes	**	0.004	8.295	0,6029 to 1,659	2	High	Non aggretated
	279	0.7069	0.1414	No	NS	0.9065	0.0138	0,6029 to 1,659	5	High	Non aggretated
	280	0.6343	0.2263	No	NS	0.7048	0.1435	0,6029 to 1,659	3	High	Aggregated
	281	P<0,0001	25.58	Yes	****	P<0,0001	18.88	2,101 to 5,831	15	Low	Non aggretated
	282	P<0,0001	31.37	Yes	****	P<0,0001	24.69	2,339 to 6,842	15	Low	Non aggretated
	284	P<0,0001	44.77	Yes	****	P<0,0001	34.52	2,941 to 8,501	15	Low	Non aggretated
	285	P<0,0001	30.96	Yes	****	P<0,0001	26.27	2,353 to 6,801	15	Low	Non aggretated
	286	0.2162	1.529	No	NS	0.3976	0.7155	0,6029 to 1,659	4	High	Non aggretated
	287	0.9624	0.002226	No	NS	0.8238	0.04959	0,6029 to 1,659	5	High	Aggregated
	418	1	0	No	NS	0.7142	0.1341	0,6029 to 1,659	14	Low	Non aggretated
	419	0.08	3.065	No	NS	0.2182	1.516	0,6029 to 1,659	10	Low	Non aggretated
	420	0.0227	5.19	Yes	*	0.0642	3.425	0,6029 to 1,659	9	Low	Non aggretated
	460	0.6171	0.25	No	NS	0.8394	0.04107	0,6029 to 1,659	9	Low	Non aggretated
	461	0.007	7.264	Yes	**	0.0167	5.726	0,6029 to 1,659	3	High	Non aggretated
Colonization-Cartagena	294	0.0032	8.704	Yes	**	0.0026	9.062	0,3014 to 0,8294	4	High	Non aggretated
	299	0.0035	8.516	Yes	**	0.0003	13.02	0,3014 to 0,8294	5	High	Non aggretated
	421	0.0446	4.034	Yes	*	0.0119	6.33	0,3014 to 0,8294	5	High	Aggregated
	513	0.3984	0.7132	No	NS	0.0387	4.272	0,4521 to 1,244	12	Low	Non aggretated
	520	0.015	5.917	Yes	*	0.0036	8.489	0,3014 to 0,8294	5	High	Aggregated
	522	0.2644	1.246	No	NS	0.0076	7.128	0,3014 to 0,8294	8	Low	Non aggretated
	528	0.3984	0.7132	No	NS	0.0387	4.272	0,4521 to 1,244	9	Low	Non aggretated
	534	0.1186	2.435	No	NS	0.0054	7.755	0,3014 to 0,8294	12	Low	Non aggretated
	536	P<0.0001	17.81	Yes	****	0.0004	12.49	1,356 to 3,732	12	Low	Non aggretated
	572	0.0937	2.809	No	NS	0.9877	0.0002379	0,6029 to 1,659	11	Low	Non aggretated
	573	0.6514	0.2042	No	NS	0.8268	0.04789	0,6029 to 1,659	5	High	Aggregated
	580	0.5941	0.284	No	NS	0.0687	3.313	0,3014 to 0,8294	8	Low	Non aggretated
	581	0.0548	3.688	No	NS	0.507	0.4125	0,7536 to 2,073	11	Low	Non aggretated
	584	0.3084	1.037	No	NS	0.0264	4.929	1,206 to 3,318	8	Low	Aggregated
	585	0.4472	0.5777	No	NS	0.9692	0.001488	0,6029 to 1,659	10	Low	Aggregated
	586	0.2183	1.516	No	NS	0.1316	2.273	0,6029 to 1,659	5	High	Aggregated
	592	0.0046	8.031	Yes	**	0.0045	8.054	0,3014 to 0,8294	4	High	Non aggretated
	595	0.1792	1.805	No	NS	0.0639	3.434	0,4521 to 1,244	5	High	Aggregated
	596	0.037	4.352	Yes	*	0.0162	5.784	0,4521 to 1,244	5	High	Non aggretated
	597	P<0,0001	21.06	Yes	****	P<0,0001	22.23	0,3014 to 0,8294	3	High	Aggregated
	604	0.3075	1.041	No	NS	0.1235	2.372	0,6029 to 1,659	6	Low	Aggregated
	606	0.9183	0.01052	No	NS	0.9875	0.0002472	0,6029 to 1,659	5	High	Aggregated
	611	0.9059	0.01398	No	NS	0.5124	0.4292	0,6029 to 1,659	7	Low	Non aggretated
Invasive Valledupar	239	< 0,0001	33.76	Yes	****	< 0,0001	38.81	0,2010 to 0,5529	11	Low	Non aggretated
	240	< 0,0001	21.26	Yes	****	< 0,0001	28.73	1,809 to 4,976	8	Low	Non aggretated
	241	< 0,0001	27.08	Yes	****	< 0,0001	36.57	1,809 to 4,976	7	Low	Aggregated
	242	< 0,0001	27.24	Yes	****	< 0,0001	33.91	1,809 to 4,976	9	Low	Non aggretated
	243	< 0,0001	20.09	Yes	****	< 0,0001	30.83	1,809 to 4,976	6	Low	Non aggretated
	244	< 0,0001	48.81	Yes	****	< 0,0001	46.09	3,617 to 9,953	15	Low	Aggregated
	245	0.0001	14.85	Yes	***	< 0,0001	19.8	1,206 to 3,318	9	Low	Non aggretated
	246	0.0128	6.193	Yes	*	0.0029	8.839	1,206 to 3,318	6	Low	Non aggretated
	247	< 0,0001	23.47	Yes	****	< 0,0001	35.43	1,809 to 4,976	9	Low	Non aggretated
	248	< 0,0001	26.61	Yes	****	< 0,0001	30.16	1,809 to 4,976	12	Low	Aggregated
	249	< 0,0001	45.83	Yes	****	< 0,0001	43.83	4,823 to 13,27	15	Low	Aggregated
	250	0.0002	13.66	Yes	***	< 0,0001	21.97	1,206 to 3,318	7	Low	Non aggretated
	251	< 0,0001	27.12	Yes	****	< 0,0001	29.73	2,713 to 7,464	10	Low	Aggregated
	252	< 0,0001	28.09	Yes	****	< 0,0001	34.05	1,206 to 3,318	9	Low	Non aggretated
	253	< 0,0001	21.8	Yes	****	< 0,0001	31.99	1,206 to 3,318	12	Low	Non aggretated
	254	< 0,0001	20.25	Yes	****	< 0,0001	25.48	1,206 to 3,318	12	Low	Aggregated
	255	< 0,0001	20.22	Yes	****	< 0,0001	26.88	1,206 to 3,318	6	Low	Non aggretated
	256	< 0,0001	20.59	Yes	****	< 0,0001	31.73	1,206 to 3,318	7	Low	Non aggretated
	257	< 0,0001	44.37	Yes	****	< 0,0001	45.56	4,521 to 12,44	14	Low	Aggregated
	258	< 0,0001	35.22	Yes	****	< 0,0001	38.46	2,713 to 7,464	15	Low	Non aggretated
	259	0.0002	13.58	Yes	***	< 0,0001	17.29	1,206 to 3,318	12	Low	Non aggretated
	260	< 0,0001	15.47	Yes	****	< 0,0001	22.4	1,206 to 3,318	9	Low	Aggregated
	261	0.0245	5.059	Yes	*	0.0009	10.98	1,206 to 3,318	3	High	Non aggretated
	262	0.1285	2.31	No	NS	0.0213	5.299	0,9043 to 2,488	5	High	Aggregated
	263	< 0,0001	16.16	Yes	****	< 0,0001	17.92	1,206 to 3,318	9	Low	Aggregated
	264	0.001	10.87	Yes	***	0.0011	10.71	1,206 to 3,318	14	Low	Aggregated
	265	0.0013	10.39	Yes	**	0.0004	12.67	1,206 to 3,318	10	Low	Aggregated
	266	0.0003	13.03	Yes	***	< 0,0001	17.73	1,206 to 3,318	8	Low	Aggregated
	267	0.0987	2.726	No	NS	0.0085	6.928	1,206 to 3,318	3	High	Aggregated
	268	0.0005	12.05	Yes	***	< 0,0001	16.95	1,206 to 3,318	7	Low	Non aggretated
	269	0.5207	0.4124	No	NS	0.228	1.453	0,6029 to 1,659	2	High	Non aggretated
Colonization- Valledupar	659	0.3791	0.7735	No	NS	0.0873	2.923	0,6029 to 1,659	3	High	Non aggretated
	660	0.2337	1.418	No	NS	0.1216	2.397	0,6029 to 1,659	6	Low	Non aggretated
	661	0.3758	0.7844	No	NS	0.0759	3.15	0,6029 to 1,659	3	High	Non aggretated
	673	0.1179	2.445	No	NS	0.033	4.548	0,9043 to 2,488	2	High	Aggregated
	674	0.0783	3.099	No	NS	0.0028	8.944	1,206 to 3,318	4	High	Aggregated
	677	0.0903	2.868	No	NS	0.0072	7.228	1,206 to 3,318	3	High	Non aggretated
	678	0.0166	5.733	Yes	*	0.0106	6.524	0,9043 to 2,488	8	Low	Aggregated
	680	0.016	5.802	Yes	*	0.0025	9.153	1,206 to 3,318	9	Low	Non aggretated
	684	0.0245	5.059	Yes	*	0.0009	10.98	1,206 to 3,318	3	High	Non aggretated
	687	0.0013	10.37	Yes	**	0.0002	14.32	1,206 to 3,318	8	Low	Non aggretated
	692	0.0122	6.275	Yes	*	0.0003	12.82	1,206 to 3,318	3	High	Aggregated
	693	0.0858	2.951	No	NS	0.0034	8.6	1,206 to 3,318	4	High	Aggregated
	694	0.1915	1.706	No	NS	0.0306	4.674	0,9043 to 2,488	3	High	Non aggretated
	696	0.2389	1.387	No	NS	0.2519	1.313	0,6029 to 1,659	8	Low	Non aggretated
	698	0.1859	1.749	No	NS	0.0243	5.076	0,9043 to 2,488	3	High	Non aggretated
	699	0.0033	8.659	Yes	**	< 0,0001	16.35	1,206 to 3,318	3	High	Non aggretated
	715	0.0109	6.483	Yes	*	0.0007	11.36	1,206 to 3,318	6	Low	Non aggretated
	720	0.0003	13.04	Yes	***	< 0,0001	19.99	1,206 to 3,318	7	Low	Non aggretated
	723	0.007	7.274	Yes	**	0.0011	10.62	1,206 to 3,318	6	Low	Non aggretated
	725	< 0,0001	41.47	Yes	****	< 0,0001	36	4,202 to 11,66	15	Low	Non aggretated
	726	< 0,0001	33.8	Yes	****	< 0,0001	35.09	1,809 to 4,976	15	Low	Non aggretated
	732	0.0769	3.13	No	NS	0.0057	7.641	1,206 to 3,318	5	High	Aggregated
	733	< 0,0001	24.52	Yes	****	< 0,0001	33.17	1,206 to 3,318	8	Low	Non aggretated
	744	0.0016	9.987	Yes	**	0.0002	13.88	1,206 to 3,318	6	Low	Aggregated
	752	< 0,0001	24.67	Yes	****	< 0,0001	31.75	1,809 to 4,976	14	Low	Aggregated
	759	0.0003	13.02	Yes	***	< 0,0001	15.41	1,206 to 3,318	9	Low	Non aggretated
	765	0.6554	0.1992	No	NS	0.2022	1.627	0,6029 to 1,659	3	High	Non aggretated

## Sheet: Table S2
Statistical analysis of virulence of Candida auris strains in the invertebrate model Galleria mellonella
	Pathogenicity difference P value for species:
Strain	1	2	3	4	5	6	7	8	9
1. SC5314
2. 461	ns
3. 282	< 0,0001	< 0,0001
4. 248	< 0,0001	< 0,0001	0.0006
5. 265	0.0013	0.0034	< 0,0001	0.0237
6. 299	ns	ns	< 0,0001	< 0,0001	0.0014
7. 592	ns	ns	< 0,0001	< 0,0001	0.0021	ns
8. 677	ns	ns	< 0,0001	< 0,0001	0.0066	ns	ns
9. 698	ns	ns	< 0,0001	< 0,0001	0.0037	ns	ns	ns	nd

## Sheet: Table S3
Enzymatic activity of Candida auris strains from colonization and invasive process recovered in Colombia
Strain	Activity hemolysin_Diam.colony	Activity hemolysin_diam. with hemolysis (mm)	Activity hemolysin_ Hz (mm) value	Activity hemolysin_Diam.colony	Activity hemolysin_diam. with hemolysis (mm)	Activity hemolysin_ Hz (mm) value	Activity hemolysin_Diam.colony	Activity hemolysin_diam. with hemolysis (mm)	Activity hemolysin_ Hz (mm) value	Activity hemolysin_Diam.colony	Activity hemolysin_diam. with hemolysis (mm)	Activity hemolysin_ Hz (mm) value	Activity hemolysin_interpretation	Activity phospholipase_diam.A	Activity phospholipase_diam.B	Pz= A/B	Activity phospholipase_diam.A	Activity phospholipase_diam.B	Pz= A/B	Activity phospholipase_diam.A	Activity phospholipase_diam.B	Pz= A/B	Activity phospholipase_diam.A	Activity phospholipase_diam.B	Pz= A/B	Activity phospholipase_interpretation	Activity proteinase_diam.A	Activity proteinase_diam.B	Pz= A/B	Activity proteinase_diam.A	Activity proteinase_diam.B	Pz= A/B	Activity proteinase_diam.A	Activity proteinase_diam.B	Pz= A/B	Activity proteinase_diam.A	Activity proteinase_diam.B	Pz= A/B	Activity proteinase_interpretation
87	8.13	8.13	1	9.3	9.3	1	9.1	9.1	1	8.84333	8.84333	1	Negative	16.73	16.73	1	12.78	12.78	1	12.28	13.17	0.932422	13.93	14.2267	0.979147	Weak	5.08	6.51	0.780338	7.56	7.56	1	6.71	6.71	1	6.32	7.035	0.898365	Weak
101	11.28	11.28	1	9.56	9.56	1	10.94	10.94	1	10.5933	10.5933	1	Negative	8.52	8.52	1	9.31	9.31	1	8.52	8.52	1	8.78333	8.78333	1	Negative	5.02	7.2	0.697222	5.07	8.26	0.613801	5.76	9.36	0.615385	5.045	7.73	0.652652	Moderate
103	9.15	9.15	1	8.58	8.58	1	9.73	9.73	1	9.15333	9.15333	1	Negative	9.53	9.53	1	9.62	9.62	1	8.7	8.7	1	9.28333	9.28333	1	Negative	5.51	7.19	0.766342	7.21	8.69	0.829689	5.92	8.49	0.697291	6.36	7.94	0.801008	Weak
107	7.46	7.46	1	9.35	9.35	1	7.86	7.86	1	8.22333	8.22333	1	Negative	9.65	9.65	1	9.65	9.65	1	10.16	10.16	1	9.82	9.82	1	Negative	5.15	8.46	0.608747	6.92	9.52	0.726891	6.93	8.37	0.827957	6.035	8.99	0.671301	Moderate
112	10.53	10.53	1	9.82	9.82	1	10.35	10.35	1	10.2333	10.2333	1	Negative	11.94	11.94	1	11.19	11.19	1	9.27	9.27	1	10.8	10.8	1	Negative	5.29	6.27	0.8437	6.86	6.86	1	6.09	6.09	1	6.075	6.565	0.925362	Weak
120	9.62	9.62	1	10.02	10.02	1	10.53	10.53	1	10.0567	10.0567	1	Negative	16	16	1	12.62	12.62	1	15.39	15.39	1	14.67	14.67	1	Negative	5.24	7.52	0.696809	7.09	7.09	1	5.73	5.73	1	6.165	7.305	0.843943	Weak
166	11.72	11.72	1	10.78	10.78	1	10.87	10.87	1	11.1233	11.1233	1	Negative	9.43	9.43	1	9.01	9.01	1	9.41	9.41	1	9.28333	9.28333	1	Negative	5.3	7.92	0.669192	7.51	10.08	0.74504	4.95	9.99	0.495495	6.405	9	0.711667	Weak
202	10.23	10.23	1	11.88	11.88	1	10.43	10.43	1	10.8467	10.8467	1	Negative	10.32	10.32	1	8.66	8.66	1	8.11	8.11	1	9.03	9.03	1	Negative	5.28	6.99	0.755365	6.94	9.35	0.742246	6.65	8.66	0.767898	6.11	8.17	0.747858	Weak
239	8.32	13.11	0.63463	10.97	12.05	0.910373	10.97	12.43	0.882542	10.0867	12.53	0.809182	Weak	14.68	14.68	1	14.16	14.16	1	14.48	15.38	0.941482	14.44	14.74	0.979647	Weak	4.37	7.04	0.620739	5.65	7.57	0.746367	6.16	9.2	0.669565	5.01	7.305	0.685832	Moderate
240	8.58	8.58	1	9.06	9.06	1	9.42	9.42	1	9.02	9.02	1	Negative	15.28	15.28	1	14.59	14.59	1	14.94	16.76	0.891408	14.9367	15.5433	0.960969	Weak	7.27	11.86	0.612985	5.51	8.02	0.687032	5.9	8.99	0.656285	6.39	9.94	0.642857	Moderate
241	9.55	14.55	0.656357	10.86	14.46	0.751037	10.58	16.97	0.623453	10.33	15.3267	0.676949	Moderate	13.58	13.58	1	11.43	11.43	1	13.17	14.76	0.892276	12.7267	13.2567	0.96002	Weak	5.48	9.3	0.589247	6.05	7.43	0.814266	5.2	13.19	0.394238	5.765	8.365	0.689181	Moderate
242	9.5	9.5	1	10.07	10.07	1	9.89	9.89	1	9.82	9.82	1	Negative	14.9	14.9	1	12.13	12.13	1	12.24	12.62	0.969889	13.09	13.2167	0.990416	Weak	5.81	7.92	0.733586	7.7	8.1	0.950617	4.87	7.75	0.628387	6.755	8.01	0.843321	Weak
243	10.46	10.46	1	10.73	10.73	1	10.07	10.07	1	10.42	10.42	1	Negative	13.7	13.7	1	11.25	11.25	1	14.61	14.9	0.980537	13.1867	13.2833	0.992723	Weak	5.4	9.19	0.587595	5.14	8.7	0.590805	6.14	10.05	0.610945	5.27	8.945	0.589156	Moderate
244	9.75	9.75	1	10.03	10.03	1	9.92	9.92	1	9.9	9.9	1	Negative	13.13	13.13	1	12.29	12.29	1	15.01	16.28	0.92199	13.4767	13.9	0.969544	Weak	5.28	10.08	0.52381	7.33	7.33	1	6.04	6.04	1	6.305	8.705	0.724296	Weak
245	11.34	11.34	1	10.97	10.97	1	11.1	11.1	1	11.1367	11.1367	1	Negative	13.88	13.88	1	11.49	11.49	1	14.42	16.75	0.860896	13.2633	14.04	0.944682	Weak	5.34	10.88	0.490809	4.92	7.32	0.672131	7.19	8.5	0.845882	5.13	9.1	0.563736	Moderate
246	10.15	10.15	1	10.55	10.55	1	10.24	10.24	1	10.3133	10.3133	1	Negative	11.92	11.92	1	13.07	13.07	1	14.1	14.77	0.954638	13.03	13.2533	0.983149	Weak	6.04	9.4	0.642553	5.79	7.62	0.759843	5.92	8.3	0.713253	5.915	8.51	0.695065	Weak
247	14.23	16.13	0.882207	11.68	13.49	0.865827	9.39	15.64	0.600384	11.7667	15.0867	0.782806	Weak	13.5	13.5	1	12.38	12.38	1	13.56	13.56	1	13.1467	13.1467	1	Negative	5.98	10.56	0.566288	6.11	8.74	0.699085	6.66	8.19	0.813187	6.045	9.65	0.626425	Moderate
248	10.82	13.56	0.797935	10.17	13.01	0.781706	11.08	13.7	0.808759	10.69	13.4233	0.796134	Weak	12.97	12.97	1	13	13	1	15.38	16.79	0.916021	13.7833	14.2533	0.967025	Weak	6.07	10.52	0.576996	5.27	8.95	0.588827	6.04	9.67	0.624612	5.67	9.735	0.582435	Moderate
249	9.76	14.24	0.685393	5.35	7.77	0.688546	9.92	12.75	0.778039	8.34333	11.5867	0.717326	Weak	14.24	14.24	1	12.26	12.26	1	15.31	16.66	0.918968	13.9367	14.3867	0.968721	Weak	6.01	9.37	0.641409	6.95	9.29	0.748116	6.16	7.93	0.776797	6.48	9.33	0.694534	Moderate
250	8.8	12.97	0.678489	10.8	13.29	0.812641	11.31	14.95	0.756522	10.3033	13.7367	0.749217	Weak	12.03	12.03	1	12.78	12.78	1	15.95	15.95	1	13.5867	13.5867	1	Negative	6.48	15.12	0.428571	6.06	8.19	0.739927	6.37	8.13	0.783518	6.27	11.655	0.537967	Moderate
251	7.38	7.38	1	9.74	9.74	1	10.23	10.23	1	9.11667	9.11667	1	Negative	14.29	14.29	1	12.42	12.42	1	12.57	13.11	0.95881	13.0933	13.2733	0.986439	Weak	5.65	7.36	0.767663	5.91	7.32	0.807377	4.33	7.96	0.54397	5.78	7.34	0.787466	Weak
252	11.36	12.67	0.896606	10.35	14.23	0.727337	10.1	15.22	0.663601	10.6033	14.04	0.762514	Weak	14.97	14.97	1	12.02	12.02	1	16.67	18.97	0.878756	14.5533	15.32	0.949956	Weak	5.23	10.7	0.488785	8.4	8.08	1.0396	6.22	6.22	1	6.815	9.39	0.725772	Weak
253	10.63	10.63	1	11.65	11.65	1	9.72	9.72	1	10.6667	10.6667	1	Negative	15.35	15.35	1	11.23	11.23	1	16.55	16.81	0.984533	14.3767	14.4633	0.994008	Weak	6.76	11.1	0.609009	8.02	9.19	0.872688	6.22	8.54	0.728337	7.39	10.145	0.728438	Weak
254	7.96	7.96	1	8.46	8.46	1	10.06	10.06	1	8.82667	8.82667	1	Negative	11.98	11.98	1	13.95	13.95	1	13.79	13.79	1	13.24	13.24	1	Negative	5.97	9.98	0.598196	5.34	8.92	0.598655	5.29	10.22	0.517613	5.655	9.45	0.598413	Moderate
255	7.82	11.01	0.710263	10.24	13.03	0.785879	7.64	8.73	0.875143	8.56667	10.9233	0.790428	Weak	13.43	13.43	1	11.56	11.56	1	12.09	14.39	0.840167	12.36	13.1267	0.941595	Weak	8.34	9.94	0.839034	4.98	8.18	0.608802	5.58	10.13	0.550839	6.66	9.06	0.735099	Weak
256	11.82	11.82	1	10.65	10.65	1	10.82	10.82	1	11.0967	11.0967	1	Negative	13.9	13.9	1	13.21	13.21	1	14.57	16.89	0.862641	13.8933	14.6667	0.947273	Weak	5.97	6.55	0.91145	8.09	9.23	0.87649	5.01	11.15	0.449327	7.03	7.89	0.891001	Weak
257	9.86	9.86	1	10.1	10.1	1	10.62	10.62	1	10.1933	10.1933	1	Negative	12.26	12.26	1	14.54	14.54	1	14.2	15.21	0.933596	13.6667	14.0033	0.975958	Weak	5.51	10.45	0.527273	5.72	8.15	0.70184	5.58	10.11	0.551929	5.615	9.3	0.603763	Moderate
258	8.63	8.63	1	9.16	9.16	1	11.03	11.03	1	9.60667	9.60667	1	Negative	12.74	12.74	1	13.36	13.36	1	14.81	14.81	1	13.6367	13.6367	1	Negative	5.9	9.39	0.628328	6.02	8.65	0.695954	5.15	8.23	0.625759	5.96	9.02	0.660754	Moderate
259	8.63	12.09	0.713813	9.57	13.71	0.698031	11.51	13.36	0.861527	9.90333	13.0533	0.75779	Weak	14.43	14.43	1	12.06	12.06	1	12.8	14.89	0.859637	13.0967	13.7933	0.949493	Weak	6.38	6.38	1	6.16	9.4	0.655319	4.95	7.62	0.649606	6.27	7.89	0.794677	Weak
260	10.44	10.44	1	10.83	10.83	1	11.09	11.09	1	10.7867	10.7867	1	Negative	13.15	13.15	1	10.82	10.82	1	13.59	13.59	1	12.52	12.52	1	Negative	7.02	9.02	0.778271	7.19	11.46	0.6274	5.06	7.67	0.659713	7.105	10.24	0.693848	Moderate
261	12.15	14.84	0.818733	10.82	16.7	0.647904	10.93	18.39	0.594345	11.3	16.6433	0.686994	Moderate	14.22	14.22	1	13.2	13.2	1	14.87	16.03	0.927636	14.0967	14.4833	0.973303	Weak	8.76	9.58	0.914405	7.48	13.6	0.55	6.01	7.73	0.77749	8.12	11.59	0.700604	Weak
262	11.64	11.64	1	11.92	11.92	1	10.88	10.88	1	11.48	11.48	1	Negative	15.03	15.03	1	12.44	12.44	1	15.4	16.74	0.919952	14.29	14.7367	0.96969	Weak	7.13	11.22	0.635472	5.41	7.89	0.685678	4.86	9.13	0.532311	6.27	9.555	0.656201	Moderate
263	10.92	10.92	1	12.33	12.33	1	12.45	12.45	1	11.9	11.9	1	Negative	13.3	13.3	1	12.3	12.3	1	17.01	19.28	0.882261	14.2033	14.96	0.949421	Weak	5.14	10.39	0.494706	6.11	14.25	0.428772	5.04	8.67	0.581315	5.625	12.32	0.456575	Strong
264	11.8	12.38	0.95315	11.51	12.98	0.886749	8.52	10.68	0.797753	10.61	12.0133	0.879217	Weak	14.59	14.59	1	13.65	13.65	1	13.94	16.51	0.844337	14.06	14.9167	0.94257	Weak	5.76	8.74	0.659039	4.98	8.15	0.611043	5.25	9.24	0.568182	5.37	8.445	0.635879	Moderate
265	9.05	12.87	0.703186	9.93	11.08	0.896209	10.11	16.56	0.610507	9.69667	13.5033	0.736634	Weak	12.65	12.65	1	13.33	13.33	1	14.93	16.87	0.885003	13.6367	14.2833	0.954726	Weak	6.2	12.33	0.502839	5.5	8.13	0.676507	5.34	10.18	0.524558	5.85	10.23	0.571848	Moderate
266	9.51	9.51	1	9.98	9.98	1	10.21	10.21	1	9.9	9.9	1	Negative	13.08	13.08	1	14.4	14.4	1	15.61	16.61	0.939795	14.3633	14.6967	0.977319	Weak	6.34	10.9	0.581651	7.31	8.68	0.842166	6.65	9.09	0.731573	6.825	9.79	0.69714	Weak
267	12.73	12.73	1	11.91	11.91	1	12.64	12.64	1	12.4267	12.4267	1	Negative	13.51	13.51	1	13.72	13.72	1	14.27	16.07	0.88799	13.8333	14.4333	0.95843	Weak	6.19	10.36	0.59749	6.35	7.94	0.799748	6.07	8.39	0.72348	6.27	9.15	0.685246	Moderate
268	11.8	11.8	1	12.09	12.09	1	11.91	11.91	1	11.9333	11.9333	1	Negative	13.9	13.9	1	13.45	13.45	1	15.09	16.6	0.909036	14.1467	14.65	0.965643	Weak	5.69	5.69	1	6.74	7.87	0.856417	5.34	8.33	0.641056	6.215	6.78	0.916667	Weak
269	10.77	10.77	1	11.23	11.23	1	10.69	10.69	1	10.8967	10.8967	1	Negative	11.65	11.65	1	13.76	13.76	1	18.58	19.8	0.938384	14.6633	15.07	0.973015	Weak	5.93	10.8	0.549074	6.24	7.87	0.792884	5.87	8.63	0.680185	6.085	9.335	0.651848	Moderate
279	11.63	11.63	1	12.25	12.25	1	12.71	12.71	1	12.1967	12.1967	1	Negative	11.03	11.03	1	8.86	8.86	1	8.17	8.17	1	9.35333	9.35333	1	Negative	4.78	7.27	0.657497	5.9	8.84	0.667421	4.24	7.93	0.534678	5.34	8.055	0.662942	Moderate
280	10.51	10.51	1	11.09	11.09	1	10.88	10.88	1	10.8267	10.8267	1	Negative	9.33	9.33	1	8.97	8.97	1	9.49	9.49	1	9.26333	9.26333	1	Negative	3.76	6.01	0.625624	5.72	8.04	0.711443	6	8.37	0.716846	4.74	7.025	0.674733	Moderate
281	13.17	16.46	0.800122	13.78	19.19	0.718082	13.46	16.82	0.800238	13.47	17.49	0.772814	Weak	9.57	12.08	0.792219	8.49	10.86	0.781768	9.54	11.35	0.840529	9.2	11.43	0.804899	Weak	6.74	15.03	0.448436	5.56	7.55	0.736424	8.6	15.33	0.560992	6.15	11.29	0.54473	Moderate
282	12.83	16.44	0.780414	13.45	18.12	0.742274	11.85	16.09	0.736482	12.71	16.8833	0.753057	Weak	9.39	11.87	0.79107	9.3	13.11	0.709382	13.37	13.39	0.998506	10.6867	12.79	0.835549	Weak	4.08	10.45	0.390431	6.21	6.21	1	5.25	5.25	1	5.145	8.33	0.617647	Moderate
284	12.57	15.37	0.817827	11.21	14.3	0.783916	15.72	20.07	0.783259	13.1667	16.58	0.795001	Weak	7.25	9.04	0.801991	8.14	9.83	0.828077	9.52	10.86	0.876611	8.30333	9.91	0.837874	Weak	3.96	14.33	0.276343	5.37	9.9	0.542424	5.29	13.37	0.395662	4.665	12.115	0.38506	Strong
285	12.76	12.76	1	11.33	11.33	1	12.97	12.97	1	12.3533	12.3533	1	Negative	10.27	10.27	1	8.38	8.38	1	9.15	9.15	1	9.26667	9.26667	1	Negative	8.17	18.48	0.4421	5.91	14.6	0.404795	6.02	11.11	0.541854	7.04	16.54	0.425635	Strong
286	11.75	11.75	1	13.06	13.06	1	12.79	12.79	1	12.5333	12.5333	1	Negative	8.81	8.81	1	9.68	9.68	1	7.35	7.35	1	8.61333	8.61333	1	Negative	4.88	6.61	0.738275	5.9	9.42	0.626327	5.02	7.67	0.654498	5.39	8.015	0.672489	Moderate
287	9.29	16.55	0.561329	10.15	14.47	0.701451	8.49	8.59	0.988359	9.31	13.2033	0.75038	Weak	14.25	15.31	0.930764	15.31	15.53	0.985834	12.71	13.85	0.91769	14.09	14.8967	0.945849	Weak	8.49	8.49	1	6.53	9.41	0.693943	4.4	6.52	0.674847	7.51	8.95	0.839106	Weak
294	10.26	14.28	0.718487	11.26	14.63	0.769651	10.13	15.06	0.672643	10.55	14.6567	0.720261	Weak	11.94	11.94	1	13.87	13.87	1	13.18	14.94	0.882195	12.9967	13.5833	0.95681	Weak	6.27	10.38	0.604046	4.52	7.02	0.643875	4.51	8.36	0.539474	5.395	8.7	0.620115	Moderate
299	10.78	15.83	0.680985	9.76	13.97	0.69864	9.88	17.01	0.580835	10.14	15.6033	0.653487	Moderate	13.26	13.26	1	11.49	11.49	1	14.47	16.7	0.866467	13.0733	13.8167	0.9462	Weak	6.79	10.02	0.677645	5.52	8.35	0.661078	4.7	8.47	0.5549	6.155	9.185	0.670114	Moderate
419	9.98	9.98	1	10.57	10.57	1	11.89	11.89	1	10.8133	10.8133	1	Negative	8.07	8.07	1	8.38	8.38	1	8.88	8.88	1	8.44333	8.44333	1	Negative	2.68	3.54	0.757062	5.04	7.92	0.636364	4.04	7.96	0.507538	3.86	5.73	0.673647	Moderate
420	10.72	10.72	1	9.67	9.67	1	11.54	11.54	1	10.6433	10.6433	1	Negative	10.67	10.67	1	10.63	10.63	1	9.56	9.56	1	10.2867	10.2867	1	Negative	5.14	5.14	1	5.74	8.47	0.677686	5.79	9.11	0.635565	5.44	6.805	0.799412	Weak
421	9.63	14.27	0.674842	10.93	13.77	0.793755	10.09	15.8	0.638608	10.2167	14.6133	0.702401	Weak	11.53	11.53	1	10.26	10.26	1	14.7	17.91	0.820771	12.1633	13.2333	0.919144	Weak	5.91	9.32	0.63412	6.28	9.23	0.68039	5.54	8.66	0.639723	6.095	9.275	0.657143	Moderate
460	10.74	10.74	1	11.29	11.29	1	12.01	12.01	1	11.3467	11.3467	1	Negative	8.89	8.89	1	10.86	10.86	1	9.91	9.91	1	9.88667	9.88667	1	Negative	4.8	5.66	0.848057	6.16	8.15	0.755828	4.62	7.47	0.618474	5.48	6.905	0.793628	Weak
513	11.11	15.14	0.733818	10.25	16.6	0.61747	9.75	15.62	0.6242	10.37	15.7867	0.658496	Moderate	12.5	12.5	1	12.64	12.64	1	13.96	13.96	1	13.0333	13.0333	1	Negative	5.57	10.43	0.534036	5.09	8.64	0.58912	5.49	8.99	0.610679	5.33	9.535	0.558993	Moderate
520	9.48	13.27	0.714393	10.49	14.21	0.738213	11.04	17.03	0.648268	10.3367	14.8367	0.700291	Weak	13.39	13.39	1	11.48	11.48	1	14.91	14.91	1	13.26	13.26	1	Negative	5.99	9.03	0.663344	5.53	7.83	0.706258	5.19	6.5	0.798462	5.76	8.43	0.683274	Moderate
522	9.34	14.79	0.631508	11.93	14.99	0.795864	10.04	16.19	0.620136	10.4367	15.3233	0.682503	Moderate	11.03	11.03	1	11.54	11.54	1	11.73	13.13	0.893374	11.4333	11.9	0.960784	Weak	5.98	9.06	0.660044	5.75	8.29	0.693607	5.06	8.37	0.60454	5.865	8.675	0.676081	Moderate
528	10.83	15.32	0.706919	10.4	14.05	0.740214	10.22	14.53	0.703372	10.4833	14.6333	0.716835	Weak	10.46	10.46	1	11.46	11.46	1	13.71	14.91	0.919517	11.8767	12.2767	0.967418	Weak	5.24	7.83	0.669221	7.57	11.47	0.659983	6.52	9.07	0.718853	6.405	9.65	0.663731	Moderate
534	11.83	15.32	0.772193	11.93	17.34	0.688005	11.77	14.72	0.799592	11.8433	15.7933	0.753263	Weak	18.27	18.27	1	12.69	16.25	0.780923	12.3	15.66	0.785441	14.42	16.7267	0.862096	Weak	5.32	8.66	0.614319	6.39	7.16	0.892458	5.84	7.45	0.783893	5.855	7.91	0.740202	Weak
536	9.86	14.73	0.669382	9.51	13.29	0.715576	9.85	11.76	0.837585	9.74	13.26	0.740848	Weak	11.67	11.76	0.992347	14.82	14.82	1	14.33	14.63	0.979494	13.6067	13.7367	0.990536	Weak	7.77	13.99	0.555397	7.3	10.47	0.69723	7.68	10.85	0.707834	7.535	12.23	0.616108	Moderate
572	8.51	8.53	0.997655	8.53	10.25	0.832195	8.5	9.77	0.87001	8.51333	9.51667	0.899954	Weak	11.39	11.39	1	11.27	11.27	1	12.04	15.61	0.7713	11.5667	12.7567	0.906715	Weak	9.73	11.86	0.820405	6.28	6.61	0.950076	4.95	8.77	0.564424	8.005	9.235	0.866811	Weak
573	8.42	12.47	0.675221	9.71	13.89	0.699064	9.95	12.55	0.792829	9.36	12.97	0.722371	Weak	11.97	11.97	1	12.36	12.36	1	12.81	14.26	0.898317	12.38	12.8633	0.962425	Weak	6.41	9.77	0.65609	5.63	8.64	0.65162	6.83	8.96	0.762277	6.02	9.205	0.653992	Moderate
580	11.04	15.82	0.697851	9.73	15.86	0.613493	8.6	20.31	0.423437	9.79	17.33	0.57826	Moderate	11.35	14.29	0.794262	10.42	13.01	0.800922	13.25	13.76	0.962936	11.6733	13.6867	0.852898	Weak	5.99	9.45	0.633862	5.61	8.08	0.694307	5.74	8.45	0.67929	5.8	8.765	0.661723	Moderate
581	8.7	15.71	0.553787	10.18	13.14	0.774734	9.86	15.67	0.629228	9.58	14.84	0.652583	Moderate	11.02	11.02	1	11.29	11.29	1	13.46	15.63	0.861164	11.9233	12.6467	0.942804	Weak	5.6	8.52	0.657277	6.2	8.54	0.725995	7.46	8.87	0.841037	5.9	8.53	0.691676	Moderate
584	10.86	14.41	0.753643	10.05	13.34	0.753373	10.09	16.43	0.614121	10.3333	14.7267	0.707046	Weak	11.16	11.16	1	11.87	11.87	1	16.15	16.91	0.955056	13.06	13.3133	0.980971	Weak	7.47	7.98	0.93609	6.28	9.82	0.639511	6.59	9.36	0.70406	6.875	8.9	0.772472	Weak
585	9.84	15.26	0.644823	10.71	14.36	0.745822	10.89	17.86	0.609742	10.48	15.8267	0.666796	Moderate	12.34	12.34	1	11.42	11.42	1	14.88	16.16	0.920792	12.88	13.3067	0.967936	Weak	6.89	11.27	0.611358	6.37	7.07	0.90099	6.4	9.96	0.64257	6.63	9.17	0.72301	Weak
586	10.36	16.38	0.632479	11.41	14.19	0.804087	9.86	13.7	0.719708	10.5433	14.7567	0.718758	Weak	12.44	12.44	1	14.46	14.46	1	14.97	14.97	1	13.9567	13.9567	1	Negative	6.36	11.36	0.559859	5.47	8.68	0.630184	5.43	5.43	1	5.915	10.02	0.590319	Moderate
592	11.22	13.79	0.813633	9.31	15.08	0.617374	10.15	16.33	0.621555	10.2267	15.0667	0.684187	Moderate	11.17	11.17	1	12.41	12.41	1	13.19	13.19	1	12.2567	12.2567	1	Negative	5.82	7.86	0.740458	5.68	6.82	0.832845	6.46	7.05	0.916312	5.75	7.34	0.783379	Weak
595	10.5	13.76	0.763081	10.9	15.85	0.687697	10.49	16.5	0.635758	10.63	15.37	0.695512	Moderate	11.63	11.63	1	12.04	12.04	1	11.65	11.65	1	11.7733	11.7733	1	Negative	6.29	9.01	0.698113	6.92	8.41	0.82283	6.04	8.04	0.751244	6.605	8.71	0.758324	Weak
596	9.1	14.39	0.632384	10.12	12.81	0.790008	10.9	14.01	0.778016	10.04	13.7367	0.733469	Weak	14.36	14.36	1	13.93	13.93	1	13.13	15.94	0.823714	13.8067	14.7433	0.936468	Weak	5.93	10.24	0.579102	6.77	9.31	0.727175	6.27	9.29	0.674919	6.35	9.775	0.649616	Moderate
597	9.91	13.86	0.715007	10.74	11.84	0.907095	9.93	13.03	0.762087	10.1933	12.91	0.79473	Weak	11.58	11.58	1	13.74	13.74	1	13.7	13.7	1	13.0067	13.0067	1	Negative	6.05	9.28	0.65194	6.76	9.66	0.699793	4.66	9.92	0.469758	6.405	9.47	0.676346	Moderate
604	12.09	18.13	0.666851	10.79	14.78	0.730041	10.07	15.67	0.642629	10.9833	16.1933	0.67984	Moderate	13.47	13.47	1	14.15	14.15	1	13.08	13.08	1	13.5667	13.5667	1	Negative	5.97	9.96	0.599398	4.88	7.48	0.652406	3.71	6.79	0.546392	5.425	8.72	0.622133	Moderate
606	11.04	15.35	0.719218	10.37	14.74	0.703528	10.23	11.88	0.861111	10.5467	13.99	0.761286	Weak	13.29	13.29	1	13.11	13.11	1	14.2	16.72	0.849282	13.5333	14.3733	0.941558	Weak	6.67	11.09	0.601443	5.88	9.49	0.6196	6.8	9.19	0.739935	6.275	10.29	0.609815	Moderate
611	12.57	17.05	0.737243	10.59	14.25	0.743158	10.65	18.14	0.5871	11.27	16.48	0.689167	Moderate	14.48	14.48	1	14.63	14.63	1	14.53	14.53	1	14.5467	14.5467	1	Negative	6.7	10.34	0.647969	6.01	8.26	0.727603	4.65	8.47	0.548996	6.355	9.3	0.683333	Moderate
659	8.98	18.03	0.498059	9.1	15.44	0.589378	11.38	19.01	0.598632	9.82	17.4933	0.562023	Moderate	13.24	13.24	1	13.62	13.62	1	15.6	16.79	0.929124	14.1533	14.55	0.972738	Weak	7.89	9.31	0.847476	5.75	9.08	0.63326	5.85	10.67	0.548266	6.82	9.195	0.741707	Weak
660	12.67	19.37	0.654104	11.38	16.33	0.696877	10.45	17.24	0.606148	11.5	17.6467	0.652377	Moderate	13.68	14.49	0.944099	14.4	16.46	0.874848	12.47	16.03	0.777916	13.5167	15.66	0.863133	Weak	8.95	8.95	1	5.91	8.39	0.70441	6.02	9.73	0.618705	7.43	8.67	0.856978	Weak
661	8.75	16.45	0.531915	8.35	14.82	0.563428	10.03	17.97	0.558152	9.04333	16.4133	0.551165	Moderate	14.83	16.08	0.922264	13.25	15.11	0.876903	14.63	16.04	0.912095	14.2367	15.7433	0.904298	Weak	5.05	7.63	0.661861	6.19	8.66	0.714781	5.61	8.44	0.664692	5.62	8.145	0.689994	Moderate
673	8.97	19.75	0.454177	9.15	22.78	0.401668	8.26	24.38	0.338802	8.79333	22.3033	0.398216	Strong	13.25	13.25	1	16.34	16.34	1	13.48	13.48	1	14.3567	14.3567	1	Negative	6.36	10.05	0.632836	5.78	8.19	0.705739	5.82	8.46	0.687943	6.07	9.12	0.66557	Moderate
674	9.24	11.35	0.814097	11.7	15.94	0.734003	9.03	15.62	0.578105	9.99	14.3033	0.708735	Weak	13.94	17.13	0.813777	14.66	15.88	0.923174	14.88	15.76	0.944162	14.4933	16.2567	0.891532	Weak	6.57	9.88	0.66498	5.66	8.51	0.6651	5.18	7.85	0.659873	6.115	9.195	0.665035	Moderate
677	10.22	25.09	0.407334	8.89	23.79	0.373686	9.78	26.09	0.374856	9.63	24.99	0.385292	Strong	15.22	15.22	1	15.89	15.89	1	14.36	14.36	1	15.1567	15.1567	1	Negative	5.54	9.92	0.558468	6.14	9.78	0.627812	5.44	8.36	0.650718	5.84	9.85	0.592893	Moderate
678	6.11	8.16	0.748775	9.65	15.91	0.606537	9.46	14.98	0.631509	8.40667	13.0167	0.662273	Moderate	12.85	14.07	0.913291	11.94	14.52	0.822314	16.4	17.37	0.944157	13.73	15.32	0.896214	Weak	6.11	8.16	0.748775	6.13	8.37	0.732378	5.64	9.31	0.6058	6.12	8.265	0.740472	Weak
680	9.03	15.48	0.583333	10.99	15.88	0.692065	11.4	18.93	0.602219	10.4733	16.7633	0.625873	Moderate	13.94	13.94	1	15.3	15.3	1	14.59	14.59	1	14.61	14.61	1	Negative	6.26	12.86	0.486781	5.31	5.31	1	5.23	8.17	0.640147	5.785	9.085	0.636764	Moderate
684	10.98	18.67	0.588109	11.09	11.36	0.976232	10.32	16.41	0.628885	10.7967	15.48	0.731075	Weak	13.45	13.45	1	14.26	14.26	1	14.13	14.13	1	13.9467	13.9467	1	Negative	9.86	9.86	1	5.42	8.79	0.61661	4.99	8.17	0.610771	7.64	9.325	0.819303	Weak
687	9.06	18.04	0.502217	11.93	17.75	0.672113	11.75	17.34	0.677624	10.9133	17.71	0.617318	Moderate	16.58	18.86	0.879109	14.27	15.42	0.925422	14.32	16.5	0.867879	15.0567	16.9267	0.889523	Weak	6.47	9.97	0.648947	8.31	9.4	0.884043	4.27	8.05	0.530435	7.39	9.685	0.763036	Weak
692	9.91	16.43	0.603165	10.82	13.7	0.789781	11.95	17.45	0.684814	10.8933	15.86	0.692587	Moderate	13.05	13.05	1	15.01	15.01	1	16.05	16.05	1	14.7033	14.7033	1	Negative	7.93	7.93	1	5.78	8.78	0.658314	5.16	8.16	0.632353	6.855	8.355	0.820467	Weak
693	8.31	9.37	0.886873	9.3	16.9	0.550296	8.14	13.98	0.58226	8.58333	13.4167	0.673143	Moderate	12.95	14.07	0.920398	12.85	15.84	0.811237	10.54	14.19	0.742777	12.1133	14.7	0.824036	Weak	8.04	8.04	1	6.59	9.93	0.663646	6.26	7.82	0.800512	7.315	8.985	0.814135	Weak
694	9.21	17.47	0.527189	11.14	16.46	0.676792	11.77	16.75	0.702687	10.7067	16.8933	0.635556	Moderate	15.32	16.15	0.948607	15.58	16.04	0.971322	19.31	19.9	0.970352	16.7367	17.3633	0.963909	Weak	6.76	13.54	0.499261	7.76	11.31	0.686118	6.59	9.45	0.697354	7.26	12.425	0.584306	Moderate
696	9.79	25.76	0.380047	8.65	25.53	0.338817	7.79	28.9	0.26955	8.74333	26.73	0.329471	Strong	14.64	31.92	0.458647	15	33.1	0.453172	15.07	31.65	0.476145	14.9033	32.2233	0.462501	Strong	13.18	14.41	0.914643	7.05	9.24	0.762987	5.73	11.5	0.498261	10.115	11.825	0.855391	Weak
698	11.56	14.57	0.793411	12.26	16.08	0.762438	11.01	15.66	0.703065	11.61	15.4367	0.752971	Weak	15.7	18.46	0.850488	15.08	17.55	0.859259	12.86	15.03	0.855622	14.5467	17.0133	0.855016	Weak	8.82	12.47	0.707298	5.99	9.09	0.658966	3.8	11.43	0.332458	7.405	10.78	0.68692	Moderate
699	9.23	17.51	0.527127	10.88	15.7	0.692994	10.52	17.57	0.598748	10.21	16.9267	0.60629	Moderate	14.13	16.24	0.870074	14.98	17.06	0.878077	16.78	17.85	0.940056	15.2967	17.05	0.897165	Weak	6.74	7.99	0.843554	5.23	7.78	0.672237	5.43	11.07	0.490515	5.985	7.885	0.759036	Weak
715	9.26	14.51	0.638181	10.59	15.19	0.697169	10.28	15.28	0.672775	10.0433	14.9933	0.669375	Moderate	14.17	17.42	0.813433	15.6	17.87	0.872971	14.27	15.16	0.941293	14.68	16.8167	0.872944	Weak	8.63	13.33	0.647412	5.65	8.11	0.696671	5.11	11.38	0.449033	7.14	10.72	0.666045	Moderate
720	8.86	14.99	0.591061	12.12	16.04	0.755611	9.08	15.78	0.575412	10.02	15.6033	0.640695	Moderate	12.74	16.51	0.771654	15.22	16.98	0.896349	16	18.27	0.875753	14.6533	17.2533	0.849304	Weak	6.45	12.13	0.531739	5.59	8.77	0.6374	4.97	10.56	0.470644	6.02	10.45	0.576077	Moderate
723	12.85	11.97	1.07352	9.94	16.02	0.620474	11.33	18.36	0.617102	11.3733	15.45	0.770365	Weak	14.03	16.13	0.869808	14.69	16.9	0.869231	15.45	16.68	0.926259	14.7233	16.57	0.888554	Weak	9.45	11.42	0.827496	6.18	8.46	0.730496	5.82	9.92	0.586694	7.815	9.94	0.786217	Weak
725	8.72	25.57	0.341025	8.36	27.82	0.300503	9.42	30.49	0.308954	8.83333	27.96	0.316827	Strong	10.66	20.91	0.509804	11.92	22.82	0.522349	14.6	25.02	0.583533	12.3933	22.9167	0.5408	Moderate	7.13	26.01	0.274125	6.53	8.62	0.757541	6.06	21.34	0.283974	6.83	17.315	0.394456	Strong
726	9.22	15.01	0.614257	11.1	14.66	0.757162	11.9	17.44	0.682339	10.74	15.7033	0.684586	Moderate	15.21	17.73	0.857868	15.25	17.94	0.850056	15.52	16.69	0.929898	15.3267	17.4533	0.878151	Weak	8.98	16.06	0.559153	5.87	9.35	0.627807	5.2	13.35	0.389513	7.425	12.705	0.584416	Moderate
732	9.77	16.51	0.591763	11.47	16.28	0.704545	10.03	16.74	0.599164	10.4233	16.51	0.631824	Moderate	13.56	15.47	0.876535	13.26	15.96	0.830827	14.06	17.04	0.825117	13.6267	16.1567	0.843408	Weak	6.9	9.3	0.741935	6.44	10.64	0.605263	3	8.58	0.34965	6.9	9.3	0.741935	Weak
733	11.37	11.91	0.95466	11.63	16.43	0.707851	10.84	18.03	0.60122	11.28	15.4567	0.754577	Weak	16.97	16.97	1	16.92	16.92	1	14.26	14.26	1	16.05	16.05	1	Negative	8.88	13.17	0.67426	6.63	9.87	0.671733	5.05	12.04	0.419435	7.755	11.52	0.673177	Moderate
744	12.26	14.91	0.822267	10.88	17.24	0.63109	11.04	16.83	0.655971	11.3933	16.3267	0.70311	Weak	17.43	17.43	1	13.94	17.71	0.787126	11.75	19.57	0.600409	14.3733	18.2367	0.788156	Weak	5.31	8.46	0.62766	4.49	8.56	0.524533	5.43	10.31	0.526673	4.9	8.51	0.575793	Moderate
752	8.91	10.86	0.820442	9.87	14.53	0.679284	11.02	16.29	0.676489	9.93333	13.8933	0.725405	Weak	13.29	14.88	0.893145	13.74	16.29	0.843462	13.74	14.79	0.929006	13.59	15.32	0.887076	Weak	4.84	11.21	0.431757	5.26	8.82	0.596372	5.2	13.44	0.386905	5.05	10.015	0.504244	Moderate
759	12.07	30.33	0.397956	10.37	29.5	0.351525	10.15	28.91	0.35109	10.8633	29.58	0.366857	Strong	16.65	31.41	0.530086	11.95	26.88	0.444568	12.12	23.08	0.52513	13.5733	27.1233	0.50043	Moderate	6.18	13.05	0.473563	4.63	10.51	0.440533	4.28	7.94	0.539043	5.405	11.78	0.458829	Strong
765	10.59	23.28	0.454897	8.76	20.85	0.420144	11.17	13.28	0.841114	10.1733	19.1367	0.572052	Moderate	15.04	15.04	1	11.07	12.85	0.861479	17.06	20.77	0.821377	14.39	16.22	0.887176	Weak	7.01	15.16	0.462401	7.13	13.52	0.527367	8	12.96	0.617284	7.07	14.34	0.493026	Strong
19	11.91	14.99	0.79453	10.5	14.77	0.7109	11.28	14.2	0.794366	11.23	14.6533	0.766599	Weak	11.67	11.67	1	9.83	9.83	1	13.63	13.63	1	11.71	11.71	1	Negative	6.91	8.95	0.772067	5.23	7.79	0.671374	5.37	9.81	0.547401	6.07	8.37	0.725209	Weak
121	11.08	16.67	0.664667	11.01	13.31	0.827198	10.82	14.17	0.763585	10.97	14.7167	0.751817	Weak	14.36	15.85	0.905994	9.7	11.64	0.833333	18.16	20.33	0.893261	14.0733	15.94	0.882894	Weak	6.14	8.77	0.700114	5.1	7.44	0.685484	6.09	9.09	0.669967	5.62	8.105	0.693399	Moderate
129	11.14	15.07	0.739217	10.19	15.51	0.656995	10.9	16.29	0.669122	10.7433	15.6233	0.688445	Moderate	14.44	14.44	1	10.61	12.29	0.863303	15.62	18.41	0.848452	13.5567	15.0467	0.900975	Weak	5.82	8.75	0.665143	4.84	8.31	0.582431	6.08	10.51	0.578497	5.33	8.53	0.624853	Moderate
135	11.47	14.85	0.772391	10.73	13.17	0.81473	10.8	14.31	0.754717	11	14.11	0.780613	Weak	14.94	15.42	0.968872	10.39	11.66	0.891081	13.64	17.14	0.795799	12.99	14.74	0.881275	Weak	5.3	7.9	0.670886	5.22	7.88	0.662437	5.51	8	0.68875	5.26	7.89	0.666667	Moderate
144	11.53	15.52	0.742912	10.4	14.41	0.721721	11	15.22	0.722733	10.9767	15.05	0.729122	Weak	13.38	13.38	1	13.67	13.67	1	14.26	14.26	1	13.77	13.77	1	Negative	5.43	8.86	0.612867	5.18	7.66	0.67624	5.51	10.08	0.546627	5.305	8.26	0.642252	Moderate
418	10.19	14.57	0.699382	10.71	13.33	0.803451	10.7	15.55	0.688103	10.5333	14.4833	0.730312	Weak	15.98	15.98	1	11.38	13.7	0.830657	13.59	18.63	0.729469	13.65	16.1033	0.847651	Weak	5.28	9.14	0.577681	5.32	8.46	0.628842	5.91	10.93	0.540714	5.3	8.8	0.602273	Moderate
461	11.74	16.31	0.719804	10.17	13.97	0.727989	9.71	12.17	0.797864	10.54	14.15	0.748552	Weak	12.77	14.1	0.905674	9.37	9.37	1	13.58	13.58	1	11.9067	12.35	0.964103	Weak	6.05	9.11	0.664105	5.63	8.62	0.653132	5.06	9.22	0.548807	5.84	8.865	0.65877	Moderate
